# Supplementary material for: Can digital health literacy promote residents’ physical and mental health? An empirical analysis based on Chinese General Social Survey
Source: Front Public Health. 2025 Oct 17;13:1654330. doi: 10.3389/fpubh.2025.1654330 (PMC12575218; doi:10.3389/fpubh.2025.1654330)
Supplement: Supplementary file 1 [file Table_1.xlsx]

## Sheet: Entropy weight TOPSIS evaluatio
Entropy weight TOPSIS evaluation results
Item	Positive ideal solution distance D	Negative ideal solution distance D-	Relative proximity C	ranking results
1	1.497	0.335	0.183	1697
2	0.669	0.987	0.596	118
3	1.06	0.66	0.384	907
4	1.145	0.495	0.302	1259
5	1.022	0.698	0.406	798
6	1.311	0.528	0.287	1315
7	1.151	0.535	0.317	1194
8	1.072	0.83	0.436	665
9	0.975	1.103	0.531	276
10	1.127	0.681	0.377	930
11	0.97	1.044	0.518	319
12	1.406	0.411	0.226	1508
13	0.773	0.851	0.524	291
14	0.911	0.747	0.451	615
15	1	0.783	0.439	655
16	0.814	0.827	0.504	382
17	0.95	0.717	0.43	690
18	1.564	0.197	0.112	1784
19	0.908	0.786	0.464	535
20	0.713	1.05	0.596	119
21	1.216	0.578	0.322	1175
22	0.911	0.78	0.461	555
23	0.989	0.764	0.436	667
24	1.486	0.43	0.225	1514
25	1.076	0.588	0.354	1033
26	1.516	0.323	0.176	1707
27	0.908	0.786	0.464	534
28	0.886	0.791	0.472	491
29	1.024	0.888	0.464	527
30	1.48	0.448	0.232	1480
31	1.575	0.232	0.129	1769
32	1.377	0.537	0.28	1345
33	0.805	0.827	0.507	369
34	1.515	0.299	0.165	1725
35	1.259	0.469	0.271	1369
36	0.678	0.976	0.59	132
37	0.975	0.808	0.453	604
38	1.03	0.668	0.393	856
39	1.369	0.462	0.252	1427
40	1.058	0.623	0.37	956
41	1.005	0.798	0.443	648
42	1.269	0.719	0.362	981
43	1.325	0.577	0.303	1248
44	0.776	0.899	0.537	257
45	1.067	0.598	0.359	1013
46	0.859	0.774	0.474	481
47	1.054	0.783	0.426	707
48	1.262	0.566	0.31	1227
49	1.098	0.727	0.398	840
50	0.918	0.876	0.488	435
51	0.969	0.685	0.414	745
52	1.035	0.661	0.39	877
53	1.023	0.685	0.401	824
54	1.047	0.747	0.416	728
55	1.515	0.34	0.183	1639
56	0.93	0.75	0.446	634
57	1.156	0.665	0.365	972
58	0.91	0.775	0.46	564
59	1.246	0.56	0.31	1225
60	0.964	0.713	0.425	712
61	0.978	0.701	0.417	725
62	1.226	0.977	0.444	647
63	1.331	0.539	0.288	1307
64	1.415	0.411	0.225	1511
65	0.754	0.878	0.538	255
66	0.799	0.959	0.545	203
67	1.312	0.702	0.348	1058
68	0.998	1.108	0.526	285
69	1.035	0.652	0.386	894
70	0.569	1.135	0.666	48
71	1.511	0.336	0.182	1701
72	1.531	0.259	0.145	1756
73	1.243	0.676	0.352	1040
74	1.49	0.388	0.207	1570
75	1.259	0.579	0.315	1200
76	1.094	0.686	0.385	902
77	1.021	0.687	0.402	817
78	1.503	0.355	0.191	1630
79	1.191	0.627	0.345	1074
80	1.089	0.566	0.342	1083
81	1.251	0.805	0.391	869
82	0.903	0.795	0.468	511
83	0.887	0.8	0.474	478
84	1.134	0.533	0.32	1181
85	1.111	0.692	0.384	905
86	0.908	0.786	0.464	533
87	1.121	0.707	0.387	890
88	1.342	0.551	0.291	1293
89	1.243	0.782	0.386	895
90	1.095	0.692	0.387	888
91	1.114	0.602	0.351	1050
92	1.522	0.378	0.199	1588
93	1.14	0.675	0.372	954
94	1.111	0.721	0.394	853
95	0.663	0.994	0.6	110
96	1.49	0.388	0.207	1569
97	1.383	0.481	0.258	1396
98	1.03	0.667	0.393	859
99	0.95	0.843	0.47	497
100	0.962	0.82	0.46	562
101	1.423	0.387	0.214	1541
102	0.911	0.779	0.461	557
103	0.926	0.754	0.449	623
104	1.252	0.561	0.309	1230
105	1.121	0.577	0.34	1091
106	1	1.074	0.518	323
107	0.953	0.86	0.474	479
108	1.208	0.607	0.334	1119
109	1.322	0.538	0.289	1301
110	1.465	0.583	0.285	1328
111	1.41	0.38	0.212	1545
112	1.036	0.66	0.389	880
113	1.497	0.335	0.183	1696
114	0.794	1.052	0.57	167
115	1.367	0.543	0.284	1333
116	1.168	0.471	0.287	1314
117	0.81	0.825	0.505	375
118	0.534	1.115	0.676	40
119	1.051	0.639	0.378	927
120	1.277	0.534	0.295	1288
121	1.03	0.923	0.472	489
122	1.472	0.488	0.249	1439
123	1.124	0.568	0.336	1110
124	0.967	1.094	0.531	275
125	1.146	0.683	0.373	945
126	0.908	0.786	0.464	532
127	1.333	0.541	0.289	1303
128	1.036	0.772	0.427	706
129	1.482	0.436	0.228	1492
130	1.2	0.653	0.352	1041
131	1.152	0.659	0.364	977
132	1.161	0.487	0.296	1284
133	0.803	0.803	0.5	401
134	0.545	1.114	0.671	44
135	1.574	0.255	0.14	1760
136	1.364	0.566	0.293	1291
137	1.524	0.342	0.183	1638
138	1.033	0.778	0.43	692
139	1.062	0.837	0.441	651
140	1.212	0.647	0.348	1059
141	1.507	0.36	0.193	1607
142	1.094	0.747	0.406	802
143	0.936	0.729	0.438	664
144	1.009	0.714	0.414	743
145	1.288	0.485	0.273	1361
146	1.51	0.462	0.234	1479
147	1.129	0.692	0.38	919
148	1.046	0.62	0.372	950
149	0.923	0.748	0.448	624
150	1.494	0.414	0.217	1529
151	1.178	0.473	0.286	1322
152	0.958	0.711	0.426	710
153	1.045	0.648	0.383	909
154	1.44	0.335	0.189	1631
155	1.039	0.639	0.381	916
156	1.293	0.644	0.333	1126
157	0.678	0.976	0.59	130
158	1.51	0.365	0.195	1603
159	1.515	0.402	0.21	1547
160	0.634	1.045	0.623	83
161	1.059	0.817	0.435	670
162	1.477	0.479	0.245	1458
163	1.345	0.52	0.279	1349
164	1.299	0.625	0.325	1160
165	1.497	0.335	0.183	1695
166	1.489	0.409	0.215	1535
167	0.66	0.996	0.601	101
168	0.881	0.857	0.493	419
169	1.265	0.519	0.291	1294
170	0.872	0.827	0.487	439
171	1.531	0.375	0.197	1601
172	1.302	0.612	0.32	1179
173	0.939	0.716	0.433	681
174	1.308	0.593	0.312	1221
175	1.141	0.51	0.309	1231
176	0.896	0.841	0.484	443
177	1.387	0.532	0.277	1351
178	1.132	0.579	0.338	1094
179	0.401	1.204	0.75	13
180	0.872	0.827	0.487	438
181	0.764	0.864	0.531	272
182	1.107	0.621	0.359	1012
183	0.803	0.818	0.505	374
184	1.394	0.41	0.227	1494
185	1.489	0.39	0.208	1553
186	1.114	0.601	0.351	1051
187	1.488	0.444	0.23	1484
188	1.238	0.554	0.309	1229
189	0.929	0.744	0.445	643
190	1.207	0.575	0.323	1172
191	1.138	0.679	0.374	943
192	1.322	0.538	0.289	1300
193	1.039	0.639	0.381	915
194	1.004	0.691	0.408	785
195	1.101	0.72	0.395	842
196	0.788	0.851	0.519	312
197	0.946	0.847	0.473	485
198	1.547	0.25	0.139	1764
199	1.606	0	0	1805
200	1.101	0.719	0.395	845
201	1.523	0.256	0.144	1758
202	1.264	0.752	0.373	947
203	1.477	0.529	0.264	1380
204	1.497	0.335	0.183	1694
205	0.983	0.804	0.45	618
206	1.399	0.391	0.218	1524
207	1.03	0.667	0.393	858
208	1.388	0.453	0.246	1446
209	0.942	0.734	0.438	662
210	0.586	1.079	0.648	66
211	0.774	0.85	0.523	300
212	1.066	0.837	0.44	654
213	0.916	0.771	0.457	577
214	0.833	0.804	0.491	427
215	0.866	0.915	0.514	341
216	0.484	1.265	0.723	23
217	1.172	0.891	0.432	685
218	1.544	0.168	0.098	1794
219	1.494	0.356	0.192	1623
220	0.779	0.841	0.519	318
221	0.908	0.75	0.452	608
222	1.489	0.438	0.227	1504
223	0.756	0.884	0.539	250
224	0.68	0.974	0.589	137
225	1.577	0.174	0.1	1787
226	0.471	1.179	0.714	25
227	1.477	0.464	0.239	1467
228	1.04	0.772	0.426	708
229	1.084	0.762	0.413	763
230	1.512	0.472	0.238	1471
231	1.489	0.39	0.208	1552
232	1.498	0.388	0.206	1573
233	1.206	0.61	0.336	1104
234	1.51	0.338	0.183	1641
235	0.751	0.929	0.553	195
236	1.035	0.652	0.386	893
237	1.028	0.668	0.394	850
238	1.316	0.595	0.311	1223
239	0.613	1.045	0.63	80
240	1.503	0.389	0.205	1578
241	1.23	0.962	0.439	656
242	1.539	0.343	0.182	1700
243	1.415	0.32	0.184	1637
244	1.004	0.771	0.434	675
245	1.569	0.318	0.169	1716
246	1.536	0.227	0.129	1777
247	1.514	0.312	0.171	1715
248	1.04	0.858	0.452	611
249	1.172	0.456	0.28	1347
250	0.837	0.908	0.52	306
251	1.34	0.524	0.281	1343
252	0.936	0.756	0.447	632
253	0.702	1.058	0.601	102
254	1.523	0.3	0.165	1728
255	1.356	0.481	0.262	1388
256	0.544	1.209	0.69	30
257	1.386	0.48	0.257	1400
258	0.657	1.032	0.611	89
259	1.331	0.577	0.303	1249
260	0.876	0.813	0.481	456
261	0.749	0.886	0.542	248
262	0.879	0.806	0.478	462
263	0.772	0.876	0.532	268
264	1.231	0.587	0.323	1171
265	0.754	0.878	0.538	254
266	0.753	1.031	0.578	149
267	0.994	0.964	0.492	422
268	1.606	0	0	1804
269	0.945	0.728	0.435	671
270	1.009	0.714	0.414	742
271	0.414	1.312	0.76	11
272	0.869	0.88	0.503	386
273	1.107	0.621	0.359	1011
274	1.012	0.712	0.413	756
275	0.773	0.85	0.524	296
276	1.145	0.495	0.302	1258
277	1.029	0.787	0.433	677
278	1.05	0.648	0.382	913
279	1.095	0.735	0.402	821
280	0.814	0.812	0.499	403
281	0.548	1.134	0.674	43
282	1.536	0.227	0.129	1776
283	0.534	1.115	0.676	39
284	0.814	0.827	0.504	381
285	1.026	0.885	0.463	542
286	1.023	0.685	0.401	826
287	0.461	1.214	0.725	21
288	0.545	1.107	0.67	45
289	0.918	0.777	0.459	566
290	0.749	0.886	0.542	247
291	0.985	0.734	0.427	705
292	1.014	0.748	0.424	716
293	0.548	1.141	0.675	41
294	0.919	0.764	0.454	598
295	0.828	0.803	0.493	421
296	0.876	0.813	0.481	455
297	1.115	0.617	0.356	1021
298	0.876	0.813	0.481	454
299	1.028	0.669	0.394	847
300	0.749	0.886	0.542	246
301	1.497	0.335	0.183	1693
302	1.084	0.762	0.413	762
303	0.774	0.85	0.523	299
304	1.531	0.375	0.197	1600
305	0.749	0.886	0.542	245
306	1.518	0.274	0.153	1748
307	1.145	0.495	0.302	1257
308	0.91	0.775	0.46	565
309	0.903	0.787	0.466	519
310	1.497	0.335	0.183	1692
311	1.023	0.696	0.405	806
312	0.589	1.068	0.644	69
313	0.733	0.939	0.562	182
314	1.111	0.723	0.394	848
315	0.749	0.886	0.542	244
316	1.179	0.471	0.286	1323
317	0.773	0.85	0.524	295
318	1.094	0.747	0.406	801
319	1.064	0.607	0.363	979
320	0.749	0.886	0.542	243
321	0.535	1.18	0.688	32
322	1.037	0.872	0.457	580
323	0.749	0.886	0.542	242
324	0.797	0.837	0.512	346
325	1.195	0.429	0.264	1379
326	1.459	0.67	0.315	1207
327	1.54	0.321	0.172	1713
328	1.273	0.522	0.291	1297
329	0.749	0.886	0.542	241
330	0.79	0.849	0.518	328
331	1.344	0.572	0.299	1277
332	1.497	0.411	0.215	1538
333	0.794	0.818	0.507	366
334	1.469	0.503	0.255	1419
335	1.515	0.282	0.157	1739
336	1.499	0.488	0.246	1449
337	1.503	0.391	0.207	1563
338	1.544	0.168	0.098	1793
339	1.535	0.29	0.159	1737
340	0.532	1.117	0.678	35
341	1.497	0.335	0.183	1691
342	1.039	0.671	0.392	867
343	0.946	0.738	0.438	660
344	1.489	0.39	0.208	1551
345	1.267	0.742	0.369	959
346	1.258	0.678	0.35	1053
347	1.524	0.298	0.164	1735
348	1.04	0.829	0.444	646
349	1.055	0.85	0.446	636
350	1.506	0.334	0.182	1703
351	1.49	0.388	0.207	1568
352	1.183	0.597	0.335	1112
353	1.012	0.712	0.413	755
354	1.122	0.705	0.386	897
355	0.881	0.804	0.477	468
356	1.478	0.526	0.262	1384
357	0.876	0.813	0.481	453
358	0.764	0.864	0.531	274
359	1.189	0.429	0.265	1374
360	1.485	0.42	0.22	1520
361	0.78	0.989	0.559	189
362	1.245	0.551	0.307	1236
363	1.118	0.59	0.345	1072
364	1.581	0.226	0.125	1780
365	1.486	0.43	0.225	1513
366	1.054	0.853	0.447	628
367	0.876	0.813	0.481	452
368	1.497	0.335	0.183	1690
369	1.162	0.496	0.299	1272
370	0.963	0.995	0.508	358
371	1.107	0.621	0.359	1010
372	1.061	0.637	0.375	941
373	1.179	0.655	0.357	1018
374	1.478	0.517	0.259	1390
375	1.287	0.505	0.282	1341
376	1.476	0.586	0.284	1330
377	1.331	0.581	0.304	1246
378	0.925	0.811	0.467	515
379	0.92	0.821	0.471	492
380	0.929	0.724	0.438	661
381	0.749	0.886	0.542	240
382	0.749	0.886	0.542	239
383	1.079	0.805	0.427	701
384	1.503	0.335	0.182	1699
385	1.016	0.698	0.407	792
386	1.606	0	0	1803
387	1.139	0.678	0.373	946
388	1.489	0.39	0.208	1550
389	1.482	0.436	0.228	1491
390	1.391	0.465	0.251	1431
391	0.733	0.931	0.56	187
392	0.749	0.886	0.542	238
393	1.489	0.39	0.208	1549
394	1.446	0.264	0.154	1742
395	0.688	0.985	0.589	135
396	1.398	0.455	0.246	1451
397	1.528	0.347	0.185	1635
398	1.072	0.619	0.366	969
399	1.107	0.621	0.359	1009
400	0.705	0.944	0.572	164
401	1.497	0.335	0.183	1689
402	1.245	0.786	0.387	891
403	1.004	0.69	0.407	788
404	0.876	0.845	0.491	428
405	1.317	0.594	0.311	1224
406	1.175	0.676	0.365	974
407	1.141	0.535	0.319	1187
408	0.678	0.976	0.59	131
409	0.903	0.795	0.468	510
410	1.414	0.39	0.216	1530
411	1.107	0.621	0.359	1008
412	1.107	0.621	0.359	1007
413	0.804	0.929	0.536	260
414	0.906	0.757	0.455	588
415	1.493	0.369	0.198	1595
416	1.465	0.585	0.285	1325
417	1.469	0.503	0.255	1418
418	1.221	0.583	0.323	1169
419	1.292	0.468	0.266	1372
420	1.591	0.216	0.119	1781
421	1.135	0.556	0.329	1139
422	1.313	0.413	0.239	1461
423	0.99	0.724	0.423	720
424	1.288	0.484	0.273	1364
425	1.489	0.438	0.227	1503
426	1.316	0.396	0.231	1482
427	1.009	0.714	0.414	741
428	1.279	0.499	0.281	1344
429	1.259	0.579	0.315	1199
430	1.327	0.563	0.298	1279
431	0.917	0.769	0.456	584
432	1.153	0.665	0.366	970
433	1.322	0.395	0.23	1483
434	0.749	0.886	0.542	237
435	1.183	0.66	0.358	1016
436	1.117	0.765	0.406	795
437	0.77	1.001	0.565	177
438	0.651	1.052	0.618	86
439	0.663	0.994	0.6	109
440	1.027	0.693	0.403	814
441	1.14	0.664	0.368	962
442	1.498	0.407	0.214	1543
443	1.042	0.636	0.379	922
444	1.478	0.526	0.262	1383
445	1.006	0.859	0.461	561
446	1.195	0.615	0.34	1092
447	1.564	0.197	0.112	1783
448	1.419	0.359	0.202	1586
449	1.179	0.455	0.279	1350
450	1.183	0.578	0.328	1141
451	1.04	0.762	0.423	718
452	0.847	0.892	0.513	343
453	1.043	0.628	0.376	939
454	1.088	0.753	0.409	781
455	0.812	0.823	0.503	385
456	1.029	0.88	0.461	560
457	1.348	0.441	0.246	1445
458	1.287	0.505	0.282	1340
459	1.511	0.334	0.181	1704
460	1.085	0.605	0.358	1017
461	0.958	0.823	0.462	551
462	0.897	0.784	0.466	518
463	1.216	0.598	0.33	1136
464	0.963	0.995	0.508	357
465	1.134	0.533	0.32	1180
466	1.364	0.59	0.302	1260
467	0.79	0.849	0.518	327
468	1.133	0.788	0.41	772
469	0.822	0.797	0.492	423
470	1.135	0.532	0.319	1185
471	1.49	0.457	0.235	1477
472	1.494	0.356	0.192	1622
473	1.111	0.609	0.354	1026
474	1.281	0.469	0.268	1371
475	1.488	0.428	0.223	1515
476	1.16	0.623	0.349	1057
477	1.134	0.548	0.326	1157
478	1.174	0.69	0.37	958
479	1.505	0.359	0.192	1610
480	1.189	0.631	0.347	1061
481	0.832	0.916	0.524	290
482	1.355	0.501	0.27	1370
483	1.115	0.959	0.462	548
484	0.928	0.746	0.445	638
485	1.241	0.554	0.309	1232
486	1.474	0.479	0.245	1455
487	0.38	1.27	0.769	9
488	0.788	0.851	0.519	314
489	0.828	0.803	0.493	420
490	1.02	0.7	0.407	786
491	1.237	0.527	0.299	1274
492	0.967	0.815	0.457	575
493	1.059	0.639	0.377	934
494	0.941	0.746	0.442	650
495	0.611	1.067	0.636	75
496	1.114	0.602	0.351	1049
497	1.117	0.649	0.368	964
498	0.958	0.728	0.432	684
499	1.214	0.753	0.383	911
500	1.122	0.693	0.382	912
501	0.666	1.103	0.624	81
502	0.766	0.87	0.532	267
503	1.523	0.256	0.144	1757
504	0.708	0.954	0.574	159
505	1.256	0.508	0.288	1308
506	0.715	0.931	0.566	176
507	1.078	0.586	0.352	1042
508	0.967	0.761	0.44	652
509	1.296	0.427	0.248	1442
510	1.133	0.788	0.41	771
511	1.283	0.482	0.273	1363
512	1.024	0.684	0.4	830
513	0.613	1.065	0.635	77
514	0.923	0.767	0.454	597
515	1.378	0.49	0.262	1386
516	1.433	0.325	0.185	1633
517	1.124	0.569	0.336	1103
518	1.076	0.581	0.351	1052
519	0.97	0.809	0.455	590
520	1.162	0.496	0.299	1271
521	1.156	0.654	0.361	984
522	1.159	0.51	0.306	1240
523	1.51	0.36	0.193	1609
524	1.419	0.359	0.202	1585
525	1.168	0.471	0.287	1313
526	0.889	0.789	0.47	494
527	0.66	0.996	0.601	100
528	1.006	0.751	0.427	700
529	1.493	0.384	0.204	1583
530	0.937	0.722	0.435	672
531	1.287	0.425	0.248	1441
532	0.684	0.99	0.591	127
533	1.151	0.535	0.317	1193
534	1.161	0.513	0.306	1238
535	0.903	0.795	0.468	509
536	1.042	0.748	0.418	723
537	0.985	0.786	0.444	645
538	1.308	0.593	0.312	1220
539	1.535	0.268	0.148	1754
540	1.178	0.473	0.286	1321
541	1.396	0.409	0.227	1506
542	0.945	0.722	0.433	678
543	0.939	0.795	0.459	568
544	1.292	0.441	0.254	1423
545	1.244	0.799	0.391	871
546	1.054	0.853	0.447	627
547	1.105	0.709	0.391	875
548	1.122	0.681	0.378	929
549	1.009	0.764	0.431	686
550	1.016	0.698	0.407	791
551	0.873	0.859	0.496	413
552	1.515	0.299	0.165	1724
553	1.497	0.335	0.183	1688
554	0.803	0.803	0.5	400
555	0.92	0.757	0.451	613
556	1.096	0.566	0.34	1087
557	0.705	0.973	0.58	144
558	1.497	0.335	0.183	1687
559	1.071	0.606	0.361	982
560	1.275	0.719	0.361	986
561	1.051	0.639	0.378	926
562	1.307	0.442	0.253	1424
563	1.471	0.533	0.266	1373
564	0.84	0.903	0.518	322
565	0.733	0.944	0.563	180
566	0.975	0.984	0.502	390
567	0.602	1.183	0.663	52
568	0.848	0.891	0.513	344
569	1.524	0.298	0.164	1734
570	0.903	0.836	0.481	459
571	1.297	0.617	0.322	1174
572	0.892	0.904	0.503	384
573	0.819	0.904	0.525	286
574	1.49	0.388	0.207	1572
575	1.493	0.416	0.218	1525
576	1.316	0.414	0.239	1462
577	0.754	0.878	0.538	253
578	1.021	0.698	0.406	796
579	1.503	0.355	0.191	1629
580	1.497	0.335	0.183	1686
581	1.142	0.545	0.323	1167
582	1.396	0.457	0.247	1443
583	1.516	0.298	0.164	1729
584	1.288	0.709	0.355	1023
585	1.273	0.697	0.354	1028
586	1.071	0.827	0.436	669
587	1.459	0.67	0.315	1206
588	0.66	0.996	0.601	99
589	1.241	0.545	0.305	1244
590	1.257	0.755	0.375	940
591	1.162	0.496	0.299	1267
592	1.369	0.462	0.252	1426
593	1.039	0.658	0.388	886
594	0.963	0.995	0.508	356
595	1.51	0.36	0.193	1608
596	0.678	0.985	0.592	126
597	1.038	0.862	0.454	599
598	1.101	0.719	0.395	844
599	1.528	0.256	0.143	1759
600	1.482	0.436	0.228	1490
601	1.336	0.528	0.283	1336
602	1.497	0.335	0.183	1685
603	0.938	0.754	0.445	641
604	1.4	0.437	0.238	1470
605	1.002	0.961	0.49	432
606	1.497	0.335	0.183	1684
607	1.485	0.42	0.22	1519
608	1.312	0.598	0.313	1216
609	1.27	0.536	0.297	1281
610	1.124	0.568	0.336	1109
611	1.145	0.495	0.302	1256
612	1.296	0.633	0.328	1144
613	0.561	1.093	0.661	58
614	1.113	0.719	0.392	864
615	0.856	0.878	0.506	370
616	1.02	0.933	0.478	464
617	1.49	0.389	0.207	1557
618	0.901	0.816	0.475	476
619	0.98	0.885	0.475	477
620	1.06	0.606	0.364	976
621	1.315	0.612	0.318	1191
622	0.842	0.901	0.517	331
623	0.872	0.845	0.492	424
624	0.749	0.886	0.542	236
625	1.397	0.454	0.245	1456
626	1.113	0.719	0.392	863
627	1.205	0.577	0.324	1165
628	0.874	0.871	0.499	404
629	1.157	0.513	0.307	1234
630	1.124	0.568	0.336	1108
631	0.918	0.759	0.453	605
632	1.136	0.567	0.333	1124
633	0.813	0.812	0.5	402
634	0.914	0.765	0.456	585
635	1.12	0.763	0.405	805
636	0.977	0.804	0.451	614
637	1.186	0.645	0.352	1038
638	0.534	1.115	0.676	38
639	1.127	0.679	0.376	937
640	0.803	0.803	0.5	399
641	0.918	0.759	0.452	607
642	1.345	0.513	0.276	1355
643	0.75	0.98	0.566	173
644	1.024	0.896	0.467	517
645	1.03	0.666	0.393	861
646	0.853	0.883	0.509	352
647	0.876	0.813	0.481	451
648	0.944	0.811	0.462	549
649	0.817	0.924	0.531	277
650	0.898	0.773	0.463	547
651	1.222	1.031	0.458	573
652	1.193	0.631	0.346	1064
653	1.084	0.762	0.413	761
654	0.66	0.996	0.601	98
655	1.389	0.483	0.258	1394
656	1.258	0.505	0.286	1319
657	1.172	0.456	0.28	1346
658	1.268	0.545	0.301	1265
659	1.039	0.671	0.392	866
660	1.009	0.714	0.414	740
661	0.985	0.734	0.427	704
662	1.294	0.702	0.352	1045
663	1.223	0.584	0.323	1168
664	1.096	0.566	0.341	1086
665	0.569	1.135	0.666	47
666	1.367	0.543	0.284	1332
667	1.119	0.702	0.386	901
668	1.159	0.509	0.305	1243
669	1.037	0.872	0.457	579
670	0.581	1.076	0.649	63
671	0.869	0.871	0.501	392
672	1.009	0.714	0.414	739
673	1.071	0.594	0.357	1019
674	1.142	0.546	0.324	1166
675	1.049	0.849	0.447	629
676	1.051	0.834	0.442	649
677	1.292	0.636	0.33	1130
678	0.719	0.947	0.568	169
679	0.749	0.886	0.542	235
680	0.755	1.021	0.575	157
681	0.298	1.524	0.836	2
682	0.534	1.115	0.676	37
683	0.788	0.827	0.512	347
684	1.497	0.335	0.183	1683
685	1.336	0.542	0.289	1305
686	0.755	1.021	0.575	156
687	1.489	0.409	0.215	1534
688	1.239	0.791	0.39	879
689	1.469	0.503	0.255	1417
690	1.493	0.384	0.204	1582
691	1.503	0.355	0.191	1628
692	0.699	0.951	0.576	152
693	1.162	0.496	0.299	1270
694	1.069	0.588	0.355	1024
695	0.937	0.841	0.473	482
696	0.958	0.728	0.432	683
697	1.503	0.391	0.207	1562
698	1.043	0.866	0.454	600
699	1.53	0.401	0.208	1554
700	1.169	0.637	0.353	1036
701	1.037	0.863	0.454	595
702	1.298	0.485	0.272	1367
703	0.997	1.091	0.523	303
704	1.034	0.625	0.377	931
705	1.265	0.75	0.372	951
706	1.474	0.479	0.245	1454
707	1.391	0.482	0.257	1397
708	0.844	0.906	0.518	324
709	1.239	0.791	0.39	878
710	0.814	0.827	0.504	380
711	0.99	0.673	0.405	808
712	0.885	0.804	0.476	474
713	1.49	0.388	0.207	1567
714	0.832	0.916	0.524	289
715	1.531	0.226	0.128	1778
716	1.076	0.588	0.354	1032
717	1.491	0.434	0.226	1509
718	1.139	0.519	0.313	1217
719	1.162	0.635	0.353	1035
720	0.749	0.886	0.542	234
721	1.536	0.227	0.129	1775
722	1.485	0.42	0.22	1518
723	1.199	0.631	0.345	1073
724	0.949	0.701	0.425	715
725	1.511	0.358	0.191	1626
726	1.54	0.242	0.136	1766
727	1.536	0.205	0.118	1782
728	1.13	0.548	0.326	1153
729	1.019	0.849	0.454	593
730	1.489	0.39	0.208	1548
731	1.085	0.811	0.428	698
732	1.497	0.335	0.183	1682
733	1.498	0.388	0.206	1575
734	1.136	0.727	0.39	876
735	1.504	0.387	0.205	1580
736	1.523	0.304	0.166	1718
737	1.516	0.335	0.181	1706
738	1.508	0.321	0.175	1711
739	1.084	0.762	0.413	760
740	1.481	0.459	0.237	1474
741	0.977	0.811	0.453	602
742	1.146	0.646	0.36	987
743	1.297	0.629	0.326	1149
744	1.394	0.41	0.227	1493
745	1.524	0.298	0.164	1733
746	1.406	0.424	0.232	1481
747	0.68	0.975	0.589	134
748	1.14	0.675	0.372	953
749	1.162	0.471	0.289	1304
750	1.518	0.274	0.153	1747
751	1.494	0.356	0.192	1621
752	1.494	0.356	0.192	1620
753	1.544	0.278	0.152	1749
754	0.749	0.886	0.542	233
755	1.265	0.484	0.277	1354
756	0.705	0.944	0.572	163
757	0.535	1.18	0.688	31
758	1.303	0.596	0.314	1209
759	0.916	0.77	0.457	582
760	0.944	0.711	0.43	693
761	0.864	0.879	0.504	377
762	1.028	0.669	0.394	846
763	0.899	0.828	0.479	460
764	1.216	0.598	0.33	1135
765	1.282	0.484	0.274	1358
766	0.749	0.886	0.542	232
767	0.531	1.211	0.695	29
768	1.518	0.274	0.153	1746
769	1.515	0.299	0.165	1723
770	1.14	0.663	0.368	963
771	1.38	0.48	0.258	1395
772	1.465	0.583	0.285	1327
773	1.481	0.437	0.228	1485
774	0.923	0.767	0.454	596
775	0.365	1.284	0.779	7
776	0.262	1.449	0.847	1
777	0.813	0.828	0.505	373
778	1.482	0.482	0.245	1452
779	0.527	1.139	0.683	34
780	1.014	0.704	0.41	776
781	0.429	1.195	0.736	18
782	1.195	0.611	0.338	1095
783	1.515	0.299	0.165	1722
784	0.936	0.729	0.438	663
785	1.485	0.418	0.22	1521
786	1.494	0.356	0.192	1619
787	1.57	0.237	0.131	1768
788	1.129	0.692	0.38	918
789	1.087	0.576	0.346	1063
790	0.909	0.788	0.464	522
791	1.497	0.335	0.183	1681
792	0.764	0.864	0.531	271
793	1.497	0.335	0.183	1680
794	1.257	0.596	0.322	1176
795	1.168	0.471	0.287	1312
796	1.497	0.335	0.183	1679
797	1.237	0.573	0.316	1196
798	0.903	0.795	0.468	508
799	1.489	0.438	0.227	1502
800	1.367	0.543	0.284	1331
801	1.292	0.484	0.272	1366
802	1.497	0.335	0.183	1678
803	1.107	0.621	0.359	1006
804	0.674	0.981	0.593	123
805	0.638	1.02	0.615	87
806	0.534	1.115	0.676	36
807	0.785	1.109	0.586	139
808	1.134	0.57	0.335	1115
809	1.012	0.712	0.413	754
810	0.605	1.216	0.668	46
811	1.024	0.684	0.4	829
812	1.124	0.568	0.336	1107
813	1.011	0.673	0.4	835
814	0.882	0.8	0.476	475
815	1.356	0.535	0.283	1337
816	1.114	0.602	0.351	1048
817	1.076	0.588	0.354	1031
818	1.012	0.712	0.413	753
819	0.749	0.886	0.542	231
820	1.124	0.57	0.336	1098
821	1.008	0.92	0.477	466
822	0.546	1.135	0.675	42
823	1.123	0.586	0.343	1082
824	1.124	0.568	0.336	1106
825	1.518	0.274	0.153	1745
826	1.531	0.259	0.145	1755
827	0.779	0.841	0.519	317
828	1.204	0.401	0.25	1433
829	0.913	0.819	0.473	483
830	1.124	0.569	0.336	1102
831	1.497	0.335	0.183	1677
832	1.158	0.486	0.295	1286
833	1.473	0.565	0.277	1352
834	0.903	0.776	0.462	550
835	0.911	0.78	0.461	554
836	1.188	0.447	0.274	1360
837	0.803	0.803	0.5	398
838	1.472	0.488	0.249	1438
839	1.195	0.429	0.264	1378
840	0.911	0.779	0.461	556
841	0.962	0.719	0.428	697
842	1.124	0.57	0.336	1097
843	0.663	0.994	0.6	108
844	0.92	1.251	0.576	153
845	0.591	1.086	0.647	68
846	0.958	0.824	0.463	545
847	1.014	0.704	0.41	775
848	1.03	0.656	0.389	881
849	0.749	0.886	0.542	230
850	1.018	0.755	0.426	709
851	1.446	0.264	0.154	1741
852	1.021	0.7	0.407	793
853	1.118	0.59	0.345	1070
854	1.124	0.568	0.336	1105
855	1.253	0.493	0.282	1339
856	0.802	0.839	0.512	350
857	0.851	0.788	0.481	458
858	1.016	0.698	0.407	790
859	1.012	0.712	0.413	752
860	1.118	0.588	0.345	1075
861	0.897	0.774	0.463	544
862	1.041	0.668	0.391	872
863	1.107	0.621	0.359	1005
864	0.59	1.166	0.664	51
865	0.749	0.886	0.542	229
866	0.749	0.886	0.542	228
867	0.922	0.768	0.454	592
868	0.903	0.795	0.468	507
869	1.502	0.414	0.216	1531
870	0.977	0.789	0.447	630
871	1.544	0.168	0.098	1792
872	1.377	0.581	0.297	1282
873	0.749	0.886	0.542	227
874	1.124	0.569	0.336	1101
875	1.135	0.532	0.319	1184
876	1.016	0.702	0.409	782
877	0.924	0.771	0.455	589
878	1.071	0.594	0.357	1020
879	1.228	0.907	0.425	713
880	1.038	0.655	0.387	889
881	0.663	0.994	0.6	107
882	0.885	0.804	0.476	473
883	1.151	0.668	0.367	965
884	1.021	0.687	0.402	816
885	1.023	0.643	0.386	896
886	0.689	0.964	0.583	142
887	1.158	0.486	0.295	1285
888	0.625	1.151	0.648	67
889	0.673	0.994	0.596	116
890	0.941	0.718	0.433	680
891	0.923	0.767	0.454	601
892	0.828	0.813	0.495	416
893	0.758	0.873	0.535	262
894	1.128	0.555	0.33	1131
895	1.042	0.636	0.379	921
896	1.13	0.548	0.326	1152
897	1.259	0.579	0.315	1198
898	0.874	0.815	0.483	448
899	1.489	0.438	0.227	1501
900	1.102	0.68	0.382	914
901	1.485	0.433	0.226	1510
902	0.669	0.987	0.596	117
903	0.708	0.954	0.574	158
904	0.908	0.786	0.464	531
905	1.118	0.602	0.35	1054
906	1.107	0.621	0.359	1004
907	1.103	0.673	0.379	925
908	0.667	0.989	0.597	114
909	1.321	0.528	0.285	1324
910	0.96	0.911	0.487	437
911	0.895	0.775	0.464	528
912	0.758	0.873	0.535	261
913	1.524	0.298	0.164	1732
914	1.135	0.532	0.319	1183
915	1.13	0.548	0.326	1151
916	0.985	0.734	0.427	703
917	1.072	0.619	0.366	968
918	0.91	0.792	0.465	520
919	1.134	0.548	0.326	1156
920	1.195	0.429	0.264	1377
921	1.019	0.695	0.406	803
922	0.667	0.989	0.597	113
923	0.628	1.133	0.643	71
924	1.162	0.496	0.299	1269
925	0.749	0.886	0.542	226
926	0.828	0.813	0.495	415
927	0.845	0.895	0.514	340
928	0.946	0.847	0.473	484
929	0.938	0.754	0.445	640
930	0.949	0.718	0.431	687
931	1.145	0.549	0.324	1162
932	0.756	1.012	0.572	162
933	0.727	1.154	0.614	88
934	1.151	0.552	0.324	1163
935	1.274	0.521	0.29	1299
936	0.669	1.02	0.604	92
937	0.813	0.803	0.497	410
938	1.178	0.473	0.286	1320
939	1.012	0.712	0.413	751
940	0.832	0.916	0.524	288
941	1.087	0.59	0.352	1044
942	0.663	1.027	0.608	91
943	1.268	0.627	0.331	1127
944	1.516	0.335	0.181	1705
945	1.039	0.671	0.392	865
946	1.489	0.438	0.227	1500
947	1.494	0.457	0.234	1478
948	1.118	0.59	0.345	1069
949	0.902	0.808	0.472	488
950	1.296	0.633	0.328	1143
951	1.178	0.675	0.364	975
952	0.724	0.943	0.566	175
953	0.749	0.886	0.542	225
954	0.561	1.093	0.661	57
955	1.157	0.639	0.356	1022
956	1.494	0.416	0.218	1527
957	0.764	0.864	0.531	270
958	0.836	0.9	0.518	320
959	0.903	0.76	0.457	574
960	1.2	0.629	0.344	1080
961	1.559	0.223	0.125	1779
962	1.539	0.192	0.111	1786
963	1.155	0.497	0.301	1264
964	1.097	0.57	0.342	1084
965	0.83	0.927	0.528	284
966	1.107	0.621	0.359	1003
967	1.118	0.59	0.345	1068
968	1.286	0.734	0.363	978
969	0.804	0.929	0.536	259
970	1.422	0.34	0.193	1605
971	1.14	0.767	0.402	818
972	1.118	0.674	0.376	935
973	1.036	0.875	0.458	572
974	1.026	0.885	0.463	541
975	1.49	0.388	0.207	1566
976	1.013	0.668	0.398	841
977	1.107	0.621	0.359	1002
978	0.924	0.755	0.45	619
979	1.037	0.649	0.385	903
980	1.032	0.74	0.418	724
981	1.497	0.335	0.183	1676
982	1.446	0.264	0.154	1740
983	1.069	0.608	0.362	980
984	1.312	0.598	0.313	1215
985	1.162	0.496	0.299	1268
986	0.634	1.045	0.623	82
987	0.946	0.738	0.438	659
988	1.035	0.65	0.386	900
989	1.312	0.562	0.3	1266
990	1.136	0.567	0.333	1123
991	1.205	0.638	0.346	1065
992	1.22	1.021	0.455	586
993	1.481	0.512	0.257	1402
994	1.032	0.658	0.389	884
995	1.269	0.875	0.408	784
996	1.084	0.762	0.413	759
997	1.383	0.479	0.257	1398
998	1.392	0.468	0.252	1430
999	0.707	0.941	0.571	165
1000	1.046	0.62	0.372	949
1001	1.497	0.335	0.183	1675
1002	1.531	0.375	0.197	1599
1003	1.128	0.676	0.375	942
1004	0.882	0.841	0.488	436
1005	1.016	0.698	0.407	789
1006	0.686	1.008	0.595	120
1007	1.515	0.38	0.2	1587
1008	1.312	0.598	0.313	1214
1009	0.749	0.924	0.552	197
1010	1.523	0.3	0.165	1727
1011	0.751	0.929	0.553	194
1012	1.475	0.635	0.301	1263
1013	0.977	0.684	0.412	767
1014	1.123	0.586	0.343	1081
1015	0.902	0.808	0.472	487
1016	1.441	0.28	0.163	1736
1017	1.107	0.621	0.359	1001
1018	1.438	0.305	0.175	1712
1019	1.099	0.734	0.4	831
1020	0.582	1.075	0.649	65
1021	0.884	0.856	0.492	426
1022	0.817	0.804	0.496	412
1023	0.715	1.063	0.598	111
1024	0.803	0.829	0.508	362
1025	0.911	0.78	0.461	553
1026	0.86	0.877	0.505	372
1027	0.892	0.858	0.49	431
1028	0.749	0.932	0.554	193
1029	0.967	1.031	0.516	336
1030	0.989	0.764	0.436	666
1031	1.152	0.51	0.307	1235
1032	0.829	0.812	0.495	417
1033	0.749	0.886	0.542	224
1034	1.243	0.676	0.352	1039
1035	0.832	0.916	0.524	287
1036	0.85	0.773	0.476	472
1037	0.749	0.886	0.542	223
1038	1.026	0.885	0.463	540
1039	1.299	0.625	0.325	1159
1040	0.911	0.78	0.461	552
1041	0.79	0.849	0.518	326
1042	0.764	0.873	0.533	266
1043	1.092	0.818	0.428	696
1044	0.891	0.859	0.491	429
1045	1.51	0.338	0.183	1640
1046	1.009	0.714	0.414	738
1047	1.567	0.156	0.091	1797
1048	1.301	0.669	0.34	1093
1049	1.536	0.227	0.129	1774
1050	1.308	0.593	0.312	1219
1051	1.032	0.658	0.389	883
1052	0.986	0.982	0.499	405
1053	1.026	0.885	0.463	539
1054	1.248	0.538	0.301	1261
1055	0.764	0.919	0.546	202
1056	1.536	0.227	0.129	1773
1057	1.015	0.712	0.412	765
1058	1.327	0.563	0.298	1278
1059	1.388	0.461	0.249	1434
1060	1.216	0.592	0.328	1146
1061	0.953	0.721	0.431	689
1062	0.749	0.886	0.542	222
1063	0.66	0.996	0.601	97
1064	1.459	0.67	0.315	1205
1065	1.497	0.335	0.183	1674
1066	0.823	0.812	0.497	411
1067	1.087	0.576	0.346	1062
1068	0.749	0.886	0.542	221
1069	0.836	0.788	0.485	442
1070	1.375	0.521	0.275	1356
1071	1.055	0.851	0.446	633
1072	0.903	0.795	0.468	506
1073	0.663	0.994	0.6	106
1074	1.306	0.631	0.326	1158
1075	1.029	0.681	0.398	839
1076	1.09	0.747	0.406	794
1077	0.842	0.816	0.492	425
1078	0.754	0.878	0.538	252
1079	0.672	1.012	0.601	103
1080	1.422	0.34	0.193	1604
1081	1.217	0.576	0.321	1177
1082	1.059	0.639	0.377	933
1083	1.023	0.685	0.401	823
1084	1.383	0.483	0.259	1391
1085	0.716	0.965	0.574	160
1086	0.831	0.901	0.52	307
1087	1.497	0.335	0.183	1673
1088	0.749	0.886	0.542	220
1089	0.958	0.84	0.467	514
1090	0.749	0.886	0.542	219
1091	1.497	0.335	0.183	1672
1092	0.875	0.885	0.503	389
1093	1.124	0.569	0.336	1100
1094	1.497	0.335	0.183	1671
1095	0.717	0.942	0.568	170
1096	1.145	0.661	0.366	967
1097	1.482	0.436	0.228	1489
1098	1.083	0.581	0.349	1056
1099	1.073	0.829	0.436	668
1100	0.814	0.827	0.504	379
1101	1.489	0.438	0.227	1499
1102	1.151	0.535	0.317	1192
1103	0.797	0.901	0.531	278
1104	0.873	0.764	0.467	516
1105	0.788	0.851	0.519	311
1106	1.135	0.556	0.329	1138
1107	1.13	0.548	0.326	1150
1108	1.259	0.579	0.315	1197
1109	0.647	1.055	0.62	84
1110	1.157	0.634	0.354	1027
1111	1.149	0.808	0.413	764
1112	1.041	0.668	0.391	874
1113	1.011	0.673	0.4	834
1114	0.69	0.975	0.585	140
1115	1.197	0.672	0.36	989
1116	0.779	0.841	0.519	316
1117	1.012	0.712	0.413	750
1118	1.107	0.621	0.359	1000
1119	0.839	0.906	0.519	313
1120	1.026	0.885	0.463	538
1121	0.753	1.031	0.578	148
1122	0.887	0.809	0.477	469
1123	1.118	0.59	0.345	1067
1124	1.118	0.59	0.345	1066
1125	0.764	0.873	0.533	265
1126	1.497	0.335	0.183	1670
1127	0.952	0.705	0.425	711
1128	0.814	0.827	0.504	378
1129	1.468	0.523	0.263	1382
1130	0.903	0.795	0.468	505
1131	1.095	0.735	0.402	820
1132	0.916	0.771	0.457	576
1133	1.218	0.595	0.328	1140
1134	0.782	0.836	0.517	333
1135	0.876	0.813	0.481	450
1136	1.308	0.613	0.319	1188
1137	0.859	0.887	0.508	361
1138	1.042	0.863	0.453	603
1139	1.188	0.665	0.359	1014
1140	1.094	0.747	0.406	800
1141	1.505	0.372	0.198	1592
1142	1.163	0.808	0.41	777
1143	0.788	0.828	0.512	345
1144	0.938	0.754	0.445	639
1145	1.457	0.324	0.182	1702
1146	1.028	0.927	0.474	480
1147	1.547	0.25	0.139	1763
1148	0.903	0.795	0.468	504
1149	1.485	0.42	0.22	1517
1150	1.497	0.335	0.183	1669
1151	0.949	0.701	0.425	714
1152	0.834	0.83	0.499	406
1153	0.455	1.172	0.72	24
1154	0.876	0.813	0.481	449
1155	0.845	0.904	0.517	332
1156	0.927	0.765	0.452	609
1157	1.017	1.022	0.501	391
1158	1.129	0.686	0.378	928
1159	1.472	0.488	0.249	1437
1160	1.07	0.882	0.452	612
1161	0.942	1.129	0.545	204
1162	1.077	0.804	0.428	699
1163	0.924	0.755	0.45	616
1164	1.014	0.704	0.41	774
1165	0.963	0.995	0.508	355
1166	1.186	0.645	0.352	1037
1167	1.34	0.538	0.287	1318
1168	1.185	0.446	0.274	1359
1169	1.265	0.513	0.288	1306
1170	0.916	0.813	0.47	498
1171	0.966	1.044	0.519	308
1172	1.162	0.754	0.393	854
1173	0.842	0.901	0.517	330
1174	1.115	0.977	0.467	513
1175	0.758	1.045	0.58	145
1176	0.963	0.995	0.508	354
1177	1.009	0.854	0.459	569
1178	1.497	0.335	0.183	1668
1179	0.437	1.207	0.734	20
1180	1.472	0.488	0.249	1436
1181	1.124	0.569	0.336	1099
1182	1.103	0.787	0.416	729
1183	0.781	0.959	0.551	198
1184	0.886	0.791	0.472	490
1185	1.502	0.336	0.183	1698
1186	0.982	0.68	0.409	779
1187	0.842	0.892	0.515	338
1188	0.317	1.425	0.818	3
1189	0.819	0.812	0.498	408
1190	0.859	0.872	0.504	383
1191	1.101	0.737	0.401	825
1192	0.735	0.941	0.561	183
1193	0.594	1.071	0.643	70
1194	1.293	0.482	0.271	1368
1195	0.95	0.843	0.47	496
1196	1.361	0.635	0.318	1190
1197	0.903	0.795	0.468	503
1198	0.813	1.061	0.566	174
1199	0.879	0.806	0.478	461
1200	1.127	0.69	0.38	920
1201	0.785	0.832	0.515	337
1202	0.561	1.093	0.661	56
1203	1.326	0.546	0.292	1292
1204	1.117	0.779	0.411	769
1205	1.101	0.917	0.455	591
1206	0.351	1.338	0.792	5
1207	0.598	1.184	0.665	50
1208	1.49	0.417	0.219	1522
1209	1.327	0.527	0.284	1329
1210	0.983	0.804	0.45	617
1211	1.503	0.391	0.207	1561
1212	0.929	0.848	0.477	465
1213	1.508	0.321	0.175	1710
1214	1.094	0.574	0.344	1077
1215	1.547	0.25	0.139	1762
1216	0.979	0.808	0.452	610
1217	1.128	0.555	0.33	1134
1218	1.173	0.616	0.344	1076
1219	1.49	0.388	0.207	1565
1220	1.101	0.719	0.395	843
1221	0.663	0.994	0.6	105
1222	0.686	1.076	0.611	90
1223	1.054	0.853	0.447	626
1224	1.026	0.693	0.403	813
1225	1.124	0.786	0.412	768
1226	1.547	0.25	0.139	1761
1227	1.05	0.653	0.383	908
1228	0.927	1.213	0.567	171
1229	1.312	0.598	0.313	1213
1230	1.497	0.335	0.183	1667
1231	0.991	1.12	0.531	279
1232	1.494	0.41	0.215	1540
1233	1.136	0.777	0.406	797
1234	0.749	0.886	0.542	218
1235	1.294	0.628	0.327	1147
1236	1.288	0.647	0.334	1118
1237	1.402	0.381	0.214	1542
1238	1.026	0.885	0.463	537
1239	0.429	1.195	0.736	17
1240	1.161	0.746	0.391	870
1241	1.535	0.268	0.148	1753
1242	0.99	0.724	0.423	719
1243	1.465	0.574	0.281	1342
1244	1.481	0.459	0.237	1473
1245	0.433	1.294	0.749	14
1246	1.497	0.335	0.183	1666
1247	1.084	0.762	0.413	758
1248	0.646	1.138	0.638	74
1249	0.569	1.087	0.656	60
1250	1.459	0.67	0.315	1204
1251	1.288	0.647	0.334	1117
1252	1.162	0.635	0.353	1034
1253	1.477	0.464	0.239	1466
1254	1.497	0.335	0.183	1665
1255	0.475	1.178	0.713	27
1256	0.764	0.925	0.548	200
1257	1.163	0.51	0.305	1245
1258	0.916	0.733	0.445	644
1259	0.924	0.754	0.449	622
1260	0.908	0.786	0.464	530
1261	0.99	0.684	0.409	783
1262	0.764	0.864	0.531	273
1263	1.288	0.647	0.334	1116
1264	0.773	0.85	0.524	294
1265	0.779	0.842	0.519	309
1266	1.302	0.626	0.325	1161
1267	1.359	0.466	0.255	1405
1268	1.469	0.503	0.255	1416
1269	1.024	0.888	0.464	526
1270	0.896	0.848	0.486	440
1271	1.306	0.884	0.404	812
1272	0.936	0.718	0.434	676
1273	1.335	0.547	0.291	1298
1274	1.39	0.48	0.257	1403
1275	1.405	0.44	0.238	1468
1276	0.688	0.977	0.587	138
1277	1.135	0.569	0.334	1120
1278	0.429	1.189	0.735	19
1279	1.145	0.495	0.302	1255
1280	0.76	1.017	0.573	161
1281	1.061	0.67	0.387	892
1282	0.99	0.673	0.405	807
1283	1.318	0.592	0.31	1226
1284	1.111	0.721	0.394	852
1285	0.639	1.091	0.631	79
1286	1.508	0.321	0.175	1709
1287	0.916	0.77	0.457	581
1288	0.706	0.965	0.577	150
1289	1.469	0.503	0.255	1415
1290	0.749	0.886	0.542	217
1291	1.529	0.346	0.185	1636
1292	0.904	0.845	0.483	446
1293	1.093	0.694	0.388	885
1294	1.364	0.466	0.255	1420
1295	1.021	0.686	0.402	822
1296	1.009	0.714	0.414	737
1297	1.34	0.538	0.287	1317
1298	0.846	0.903	0.517	335
1299	0.749	0.886	0.542	216
1300	0.805	0.827	0.507	368
1301	0.819	0.89	0.521	305
1302	0.749	0.886	0.542	215
1303	0.689	0.963	0.583	143
1304	0.561	1.093	0.661	55
1305	0.66	0.996	0.601	96
1306	0.68	0.974	0.589	136
1307	1.497	0.335	0.183	1664
1308	1.244	0.531	0.299	1273
1309	0.73	0.991	0.576	154
1310	1.004	0.784	0.439	657
1311	1.515	0.402	0.21	1546
1312	1.029	0.88	0.461	559
1313	0.929	0.744	0.445	642
1314	0.974	0.785	0.446	635
1315	1.093	0.75	0.407	787
1316	0.375	1.263	0.771	8
1317	0.95	0.839	0.469	499
1318	1.392	0.479	0.256	1404
1319	0.773	0.865	0.528	283
1320	1.399	0.458	0.246	1444
1321	1.147	0.767	0.401	827
1322	1.145	0.495	0.302	1254
1323	1.111	0.721	0.394	851
1324	0.804	0.929	0.536	258
1325	0.831	0.932	0.529	280
1326	0.773	0.85	0.524	297
1327	1.502	0.393	0.207	1556
1328	0.815	1.018	0.555	191
1329	1.178	0.446	0.274	1357
1330	1.309	0.575	0.305	1242
1331	0.903	0.795	0.468	502
1332	1.199	0.504	0.296	1283
1333	1.059	0.639	0.377	932
1334	1.145	0.495	0.302	1253
1335	0.779	0.841	0.519	315
1336	1.075	0.582	0.351	1047
1337	0.773	0.865	0.528	282
1338	1.328	0.562	0.297	1280
1339	1.497	0.335	0.183	1663
1340	1.369	0.542	0.283	1335
1341	1.497	0.335	0.183	1662
1342	1.497	0.335	0.183	1661
1343	1.226	0.593	0.326	1155
1344	1.505	0.372	0.198	1591
1345	0.678	0.985	0.592	125
1346	1.185	0.446	0.273	1362
1347	1.107	0.686	0.383	910
1348	1.294	0.711	0.355	1025
1349	1.33	0.528	0.284	1334
1350	1.312	0.597	0.313	1218
1351	1.459	0.67	0.315	1203
1352	1.498	0.369	0.197	1596
1353	1.273	0.522	0.291	1296
1354	0.618	1.069	0.634	78
1355	1.032	0.658	0.389	882
1356	1.518	0.274	0.153	1744
1357	1.107	0.621	0.359	999
1358	1.523	0.3	0.165	1726
1359	1.115	0.681	0.379	924
1360	1.494	0.356	0.192	1618
1361	1.257	0.525	0.294	1289
1362	0.95	0.843	0.47	495
1363	1.168	0.471	0.287	1311
1364	1.152	0.648	0.36	988
1365	0.799	0.835	0.511	351
1366	1.146	0.683	0.373	944
1367	1.118	0.59	0.345	1071
1368	1.009	0.656	0.394	849
1369	1.498	0.388	0.206	1574
1370	1.312	0.585	0.308	1233
1371	1.395	0.455	0.246	1447
1372	1.497	0.335	0.183	1660
1373	0.924	0.754	0.449	621
1374	1.469	0.503	0.255	1414
1375	0.764	0.873	0.533	264
1376	0.714	0.933	0.567	172
1377	1.027	0.683	0.399	837
1378	0.803	0.803	0.5	397
1379	1.335	0.392	0.227	1505
1380	1.195	0.429	0.264	1376
1381	1.145	0.495	0.302	1252
1382	1.193	0.617	0.341	1085
1383	1.124	0.57	0.336	1096
1384	1.317	0.647	0.329	1137
1385	0.885	0.847	0.489	434
1386	0.798	0.812	0.504	376
1387	0.966	0.711	0.424	717
1388	1.017	0.689	0.404	810
1389	0.789	0.826	0.512	349
1390	1.016	0.692	0.405	804
1391	1.382	0.648	0.319	1189
1392	1.045	0.733	0.412	766
1393	1.142	0.774	0.404	811
1394	1.592	0.162	0.092	1796
1395	1.486	0.409	0.216	1532
1396	0.908	0.759	0.455	587
1397	0.749	0.886	0.542	214
1398	0.701	1.005	0.589	133
1399	1.107	0.621	0.359	998
1400	1.497	0.357	0.192	1624
1401	0.845	0.895	0.514	339
1402	1.129	0.692	0.38	917
1403	0.897	0.774	0.463	543
1404	1.313	0.413	0.239	1460
1405	1.503	0.391	0.207	1560
1406	1.482	0.436	0.228	1488
1407	1.058	0.62	0.369	960
1408	0.773	0.865	0.528	281
1409	0.732	0.931	0.56	186
1410	1.536	0.227	0.129	1772
1411	0.994	0.663	0.4	833
1412	1.427	0.461	0.244	1459
1413	1.535	0.268	0.148	1752
1414	1.497	0.335	0.183	1659
1415	1.535	0.268	0.148	1751
1416	1.494	0.356	0.192	1617
1417	1.168	0.471	0.287	1310
1418	1.503	0.389	0.205	1577
1419	1.175	0.676	0.365	973
1420	0.833	0.913	0.523	302
1421	0.803	0.819	0.505	371
1422	1.497	0.335	0.183	1658
1423	0.917	0.758	0.453	606
1424	1.238	0.554	0.309	1228
1425	1.009	0.714	0.414	736
1426	1.101	0.736	0.401	828
1427	1.49	0.388	0.207	1564
1428	1.136	0.787	0.409	778
1429	1.046	0.639	0.379	923
1430	1.513	0.314	0.172	1714
1431	1.276	0.532	0.294	1290
1432	0.847	0.892	0.513	342
1433	1.477	0.479	0.245	1457
1434	0.677	0.985	0.592	124
1435	0.863	1.118	0.564	178
1436	1.035	0.65	0.386	899
1437	0.606	1.079	0.641	73
1438	0.743	0.918	0.553	196
1439	1.518	0.274	0.153	1743
1440	1.231	0.543	0.306	1239
1441	1.544	0.168	0.098	1791
1442	1.265	0.452	0.263	1381
1443	0.908	0.786	0.464	529
1444	1.489	0.438	0.227	1498
1445	1.183	0.647	0.354	1030
1446	1.028	0.683	0.399	838
1447	0.727	0.938	0.563	179
1448	1.231	0.587	0.323	1170
1449	1.14	0.675	0.372	952
1450	0.803	0.827	0.507	367
1451	1.107	0.621	0.359	997
1452	1.494	0.41	0.215	1539
1453	1.493	0.369	0.198	1594
1454	1.373	0.552	0.287	1316
1455	0.983	0.693	0.413	747
1456	0.484	1.265	0.723	22
1457	1.08	0.576	0.348	1060
1458	0.916	0.78	0.46	563
1459	1.579	0.112	0.066	1799
1460	1.107	0.621	0.359	996
1461	1.125	0.567	0.335	1113
1462	1.531	0.375	0.197	1598
1463	0.667	0.989	0.597	112
1464	1.536	0.227	0.129	1771
1465	0.833	0.913	0.523	301
1466	1.312	0.598	0.313	1212
1467	1.592	0.162	0.092	1795
1468	1.136	0.567	0.333	1122
1469	1.469	0.503	0.255	1413
1470	1.489	0.438	0.227	1497
1471	0.569	1.087	0.656	59
1472	0.788	0.851	0.519	310
1473	1.497	0.335	0.183	1657
1474	1.088	0.753	0.409	780
1475	1.497	0.335	0.183	1656
1476	1.49	0.388	0.207	1571
1477	1.136	0.567	0.333	1121
1478	1.482	0.436	0.228	1487
1479	0.893	0.935	0.512	348
1480	1.44	0.351	0.196	1602
1481	1.107	0.621	0.359	995
1482	1.126	0.803	0.416	730
1483	0.803	0.803	0.5	396
1484	1.494	0.379	0.202	1584
1485	1.497	0.335	0.183	1655
1486	1.503	0.355	0.191	1627
1487	1.481	0.459	0.237	1472
1488	1.035	0.655	0.388	887
1489	1.014	0.704	0.41	773
1490	1.497	0.335	0.183	1654
1491	0.889	0.789	0.47	493
1492	1.008	0.729	0.42	722
1493	1.121	0.577	0.34	1090
1494	1.535	0.268	0.148	1750
1495	1.104	0.71	0.391	868
1496	1.107	0.621	0.359	994
1497	0.854	0.882	0.508	359
1498	0.903	0.795	0.468	501
1499	0.874	0.815	0.483	447
1500	0.799	0.933	0.539	251
1501	1.485	0.42	0.22	1516
1502	0.946	0.738	0.438	658
1503	0.963	0.995	0.508	353
1504	0.707	0.941	0.571	166
1505	1.497	0.335	0.183	1653
1506	1.008	0.729	0.42	721
1507	1.168	0.471	0.287	1309
1508	1.459	0.67	0.315	1202
1509	0.386	1.24	0.763	10
1510	1.503	0.391	0.207	1559
1511	1.137	0.737	0.393	855
1512	0.636	1.03	0.618	85
1513	1.507	0.464	0.235	1476
1514	0.667	0.989	0.597	115
1515	1.469	0.503	0.255	1412
1516	0.774	0.85	0.523	298
1517	1.273	0.522	0.291	1295
1518	1.082	0.775	0.417	727
1519	1.048	0.618	0.371	955
1520	0.571	1.091	0.656	61
1521	1.145	0.495	0.302	1251
1522	1.508	0.321	0.175	1708
1523	0.868	0.859	0.497	409
1524	0.675	0.987	0.594	121
1525	1.544	0.168	0.098	1790
1526	1.507	0.464	0.235	1475
1527	0.803	0.803	0.5	395
1528	1.107	0.621	0.359	993
1529	1.335	0.659	0.33	1128
1530	0.749	0.886	0.542	213
1531	1.043	0.628	0.376	938
1532	1.128	0.555	0.33	1133
1533	1.497	0.411	0.215	1537
1534	0.854	0.881	0.508	365
1535	1.034	0.644	0.384	906
1536	1.046	0.62	0.372	948
1537	0.903	0.795	0.468	500
1538	0.628	1.169	0.65	62
1539	1.191	0.647	0.352	1043
1540	1.572	0.125	0.074	1798
1541	1.064	0.622	0.369	961
1542	1.347	0.565	0.295	1287
1543	1.303	0.596	0.314	1208
1544	1.013	0.765	0.43	691
1545	1.494	0.391	0.207	1555
1546	1.053	0.606	0.365	971
1547	1.174	0.69	0.37	957
1548	0.796	0.938	0.541	249
1549	1.009	0.714	0.414	735
1550	0.874	0.855	0.495	418
1551	1.026	0.684	0.4	832
1552	1.205	0.577	0.324	1164
1553	0.803	0.803	0.5	394
1554	1.292	0.441	0.254	1422
1555	0.754	0.952	0.558	190
1556	1.301	0.63	0.326	1154
1557	0.561	1.093	0.661	54
1558	0.826	0.959	0.537	256
1559	1.267	0.597	0.32	1178
1560	1.045	0.74	0.414	744
1561	1.536	0.227	0.129	1770
1562	1.515	0.282	0.157	1738
1563	1.024	0.888	0.464	525
1564	0.803	0.803	0.5	393
1565	1.009	0.714	0.414	734
1566	1.469	0.503	0.255	1411
1567	1.161	0.472	0.289	1302
1568	0.854	0.881	0.508	364
1569	1.024	0.888	0.464	524
1570	1.35	0.658	0.328	1145
1571	1.503	0.391	0.207	1558
1572	1.204	0.401	0.25	1432
1573	0.66	0.996	0.601	95
1574	1.544	0.168	0.098	1789
1575	1.6	0.054	0.033	1800
1576	0.401	1.204	0.75	12
1577	0.764	1.009	0.569	168
1578	0.854	0.881	0.508	363
1579	1.009	0.714	0.414	733
1580	1.497	0.335	0.183	1652
1581	1.502	0.416	0.217	1528
1582	0.594	1.063	0.641	72
1583	1.002	0.96	0.489	433
1584	0.893	0.783	0.467	512
1585	0.971	0.983	0.503	387
1586	1.097	0.73	0.4	836
1587	1.515	0.299	0.165	1721
1588	0.773	0.85	0.524	293
1589	1.489	0.409	0.215	1533
1590	1.497	0.335	0.183	1651
1591	0.989	0.76	0.434	674
1592	0.902	0.808	0.472	486
1593	0.84	0.903	0.518	321
1594	1.38	0.482	0.259	1392
1595	1.422	0.413	0.225	1512
1596	0.66	0.996	0.601	94
1597	1.507	0.36	0.193	1606
1598	0.764	0.864	0.531	269
1599	0.784	0.938	0.545	205
1600	0.85	0.91	0.517	329
1601	1.012	0.712	0.413	749
1602	1.494	0.356	0.192	1616
1603	0.881	0.804	0.477	467
1604	1.183	0.647	0.354	1029
1605	1.301	0.603	0.317	1195
1606	0.846	0.903	0.517	334
1607	1.029	0.88	0.461	558
1608	1.012	0.712	0.413	748
1609	1.389	0.483	0.258	1393
1610	0.958	0.728	0.432	682
1611	1.203	0.62	0.34	1088
1612	1.606	0	0	1802
1613	1.128	0.555	0.33	1132
1614	1.504	0.407	0.213	1544
1615	1.477	0.464	0.239	1465
1616	1.497	0.411	0.215	1536
1617	0.701	0.962	0.578	147
1618	1.494	0.356	0.192	1615
1619	1.123	0.706	0.386	898
1620	1.312	0.598	0.313	1211
1621	0.828	0.813	0.495	414
1622	1.398	0.455	0.246	1450
1623	1.497	0.335	0.183	1650
1624	0.861	0.808	0.484	444
1625	1.459	0.67	0.315	1201
1626	0.677	0.977	0.591	128
1627	0.984	1.201	0.549	199
1628	1.503	0.389	0.205	1576
1629	1.03	0.666	0.393	860
1630	1.017	0.689	0.404	809
1631	1.47	0.522	0.262	1387
1632	0.982	0.696	0.415	731
1633	1.2	0.629	0.344	1079
1634	0.375	1.501	0.8	4
1635	1.497	0.335	0.183	1649
1636	1.499	0.488	0.246	1448
1637	1.497	0.335	0.183	1648
1638	1.024	0.888	0.464	523
1639	0.936	0.756	0.447	631
1640	1.494	0.356	0.192	1614
1641	1.113	0.719	0.392	862
1642	1.019	0.928	0.477	471
1643	1.469	0.503	0.255	1410
1644	1.563	0.243	0.135	1767
1645	1.524	0.298	0.164	1731
1646	1.145	0.495	0.302	1250
1647	0.724	0.929	0.562	181
1648	1.489	0.438	0.227	1496
1649	1.026	0.885	0.463	536
1650	1.292	0.636	0.33	1129
1651	1.107	0.621	0.359	992
1652	0.998	0.839	0.457	578
1653	1.009	0.714	0.414	732
1654	1.497	0.335	0.183	1647
1655	0.86	0.871	0.503	388
1656	1.428	0.339	0.192	1625
1657	1.03	0.774	0.429	694
1658	1.472	0.488	0.249	1435
1659	0.934	0.734	0.44	653
1660	1.327	0.565	0.299	1275
1661	0.749	0.886	0.542	212
1662	0.749	0.886	0.542	211
1663	1.504	0.387	0.205	1579
1664	0.412	1.198	0.744	15
1665	1.497	0.335	0.183	1646
1666	1.318	0.575	0.304	1247
1667	0.613	1.065	0.635	76
1668	1.541	0.451	0.226	1507
1669	1.494	0.356	0.192	1613
1670	1.606	0	0	1801
1671	1.497	0.372	0.199	1589
1672	1.195	0.429	0.264	1375
1673	1.327	0.565	0.299	1276
1674	1.296	0.633	0.328	1142
1675	1.087	0.589	0.351	1046
1676	1.293	0.644	0.333	1125
1677	1.082	0.775	0.417	726
1678	0.662	0.994	0.6	104
1679	0.786	0.951	0.547	201
1680	1.497	0.335	0.183	1645
1681	1.477	0.464	0.239	1464
1682	1.469	0.503	0.255	1409
1683	1.493	0.384	0.204	1581
1684	1.482	0.436	0.228	1486
1685	0.749	0.886	0.542	210
1686	1.125	0.758	0.403	815
1687	1.201	0.629	0.344	1078
1688	1.107	0.621	0.359	991
1689	1.03	0.667	0.393	857
1690	1.307	0.614	0.32	1182
1691	1.474	0.479	0.245	1453
1692	1.399	0.391	0.218	1523
1693	1.084	0.762	0.413	757
1694	1.481	0.512	0.257	1401
1695	0.773	0.85	0.524	292
1696	1.497	0.335	0.183	1644
1697	0.812	0.839	0.508	360
1698	1.316	0.595	0.311	1222
1699	1.494	0.356	0.192	1612
1700	1.345	0.52	0.279	1348
1701	1.135	0.532	0.319	1186
1702	1.094	0.747	0.406	799
1703	0.817	1.046	0.561	184
1704	0.764	0.873	0.533	263
1705	1.167	0.627	0.35	1055
1706	1.312	0.598	0.313	1210
1707	1.492	0.503	0.252	1428
1708	1.497	0.335	0.183	1643
1709	1.469	0.503	0.255	1408
1710	1.059	0.638	0.376	936
1711	1.394	0.523	0.273	1365
1712	0.851	0.788	0.481	457
1713	0.953	0.715	0.429	695
1714	1.157	0.646	0.358	1015
1715	1.529	0.308	0.168	1717
1716	1.226	0.631	0.34	1089
1717	1.531	0.375	0.197	1597
1718	1.461	0.645	0.306	1237
1719	0.912	0.772	0.459	570
1720	1.005	0.772	0.434	673
1721	0.968	0.907	0.484	445
1722	1.475	0.635	0.301	1262
1723	1.095	0.735	0.402	819
1724	1.511	0.5	0.249	1440
1725	1.536	0.304	0.165	1720
1726	1.297	0.629	0.326	1148
1727	1.469	0.503	0.255	1407
1728	1.392	0.468	0.252	1429
1729	1.544	0.168	0.098	1788
1730	1.349	0.516	0.277	1353
1731	1.51	0.299	0.165	1719
1732	1.253	0.493	0.282	1338
1733	0.707	0.964	0.577	151
1734	0.823	0.9	0.522	304
1735	0.851	0.779	0.478	463
1736	0.515	1.224	0.704	28
1737	1.547	0.248	0.138	1765
1738	1.436	0.326	0.185	1634
1739	1.493	0.369	0.198	1593
1740	0.755	1.021	0.575	155
1741	0.974	0.687	0.414	746
1742	0.561	1.093	0.661	53
1743	1.465	0.583	0.285	1326
1744	1.355	0.481	0.262	1385
1745	0.749	0.886	0.542	209
1746	1.47	0.521	0.262	1389
1747	1.494	0.356	0.192	1611
1748	1.408	0.475	0.252	1425
1749	0.985	0.734	0.427	702
1750	1.01	0.764	0.431	688
1751	1.55	0.36	0.189	1632
1752	0.66	0.996	0.601	93
1753	1.072	0.605	0.361	985
1754	1.539	0.192	0.111	1785
1755	1.386	0.48	0.257	1399
1756	1.492	0.37	0.199	1590
1757	0.924	0.754	0.449	620
1758	0.582	1.075	0.649	64
1759	1.411	0.393	0.218	1526
1760	1.133	0.788	0.41	770
1761	1.064	0.856	0.446	637
1762	0.721	0.923	0.561	185
1763	0.749	0.886	0.542	208
1764	1.524	0.298	0.164	1730
1765	0.533	1.17	0.687	33
1766	0.79	0.849	0.518	325
1767	0.912	0.831	0.477	470
1768	0.423	1.203	0.74	16
1769	0.688	0.965	0.584	141
1770	1.477	0.464	0.239	1463
1771	0.749	0.886	0.542	207
1772	0.554	1.099	0.665	49
1773	0.749	0.886	0.542	206
1774	1.156	0.654	0.361	983
1775	1.297	0.617	0.322	1173
1776	1.206	0.608	0.335	1111
1777	1.107	0.621	0.359	990
1778	1.469	0.503	0.255	1406
1779	0.791	1.003	0.559	188
1780	1.037	0.863	0.454	594
1781	0.347	1.317	0.791	6
1782	1.292	0.441	0.254	1421
1783	0.674	0.981	0.593	122
1784	1.497	0.335	0.183	1642
1785	0.687	0.988	0.59	129
1786	0.913	0.792	0.465	521
1787	0.917	0.769	0.456	583
1788	0.835	0.789	0.486	441
1789	1.032	0.874	0.459	567
1790	1.162	0.511	0.305	1241
1791	1.01	0.77	0.433	679
1792	0.495	1.236	0.714	26
1793	0.739	0.921	0.555	192
1794	0.898	0.773	0.463	546
1795	1.489	0.438	0.227	1495
1796	0.882	0.85	0.491	430
1797	1.136	0.656	0.366	966
1798	1.4	0.437	0.238	1469
1799	1.105	0.556	0.335	1114
1800	0.886	0.749	0.458	571
1801	0.865	0.858	0.498	407
1802	0.695	0.956	0.579	146
1803	1.041	0.668	0.391	873
1804	1.047	0.655	0.385	904
1805	0.932	0.755	0.447	625
